# Supplementary material for: Torque–angle relationships of human toe flexor muscles highlight their capacity for propulsion in gait
Source: J Exp Biol. 2025 Jan 10;228(1):JEB249816. doi: 10.1242/jeb.249816 (PMC11744321; doi:10.1242/jeb.249816)
Supplement: Dataset 1. — All active and passive torque-angle curve parameters and measurements for each experimental condition: HFTMM, HFTPF, LDFTMM and LFDTPF. Active torque-angle measurements were recorded about the hallux and lesser digits via supramaximal tibial nerve stimulation at two stimulation sites: (a) the medial malleolus and (b) the popliteal fossa. Passive torque-angle measurements of the hallux and lesser digits were included to fit individual passive torque-angle relationships. [file jexbio-228-249816-Dataset1.xlsx]

## Sheet: TA Curve Parameters
	Supplementary Table 1. Individual torque-angle curve parameters.
	Hallux Torque Angle Curve Parameters																	Lesser Digit Torque Angle Curve Parameters
		Visit 1				Visit 2				Visit 1				Visit 2					Visit 1				Visit 2				Visit 1				Visit 2
		HFTPF				HFTPF				HFTMM				HFTMM					LDFTPF				LDFTPF				LDFTMM				LDFTMM
	Participant	Tmax	ϴopt	k	ϴslack	Tmax	ϴopt	k	ϴslack	Tmax	ϴopt	k	ϴslack	Tmax	ϴopt	k	ϴslack	Participant	Tmax	ϴopt	k	ϴslack	Tmax	ϴopt	k	ϴslack	Tmax	ϴopt	k	ϴslack	Tmax	ϴopt	k	ϴslack
	1	3.4998	53.8674	0.0901355	21.157	2.71378	39.0812	0.107801	20.3907	0.673492	42.7602	0.0901355	21.157	0.598293	41.8951	0.107801	20.3907	1	3.59203	50.3393	0.0520297	17.2825	4.29251	40.3505	0.0537961	15.9918	1.28924	53.7951	0.0520297	17.2825	1.21578	38.1174	0.0537961	15.9918
	2	2.9916	56.1069	0.054271	20.8878	2.32252	48.7751	0.0860183	25.6327	1.7564	56.2806	0.054271	20.8878	0.922911	54.2711	0.0860183	25.6327	2	3.54315	57.7062	0.0885548	18.7338	2.47719	51.2945	0.0548779	18.9804	1.5	30.4493	0.0885548	18.7338	1.53398	44.3084	0.0548779	18.9804
	3	3.04509	42.959	0.106251	33.2158	3.30892	49.0273	0.100478	35.1884	1.5346	51.1237	0.106251	33.2158	0.711527	54.0717	0.100478	35.1884	3	4.1992	59.0437	0.12863	35.2993	2.66278	63.4769	0.0792464	36.4431	1.83101	53.8655	0.12863	35.2993	1.49078	58.0722	0.0792464	36.4431
	4	4.01417	47.231	0.0953995	22.2424	4.01111	36.0343	0.0847786	17	0.737023	37.8291	0.0953995	22.2424	1.13551	25.0595	0.0847786	17	4	4.32508	24.5537	0.0915184	-1.2617	4.18399	24.8439	0.068205	0.0977555	1.64328	16.0016	0.0915184	-1.2617	1.65525	18.0471	0.068205	0.0977555
	5	2.47189	60.4796	0.0642841	35.5317	3.13191	70.649	0.0498599	35.4748	0.871262	63.7541	0.0642841	35.5317	1.36475	67.28	0.0498599	35.4748	5	1.28298	48.6131	0.0849215	29.3092	2.14232	56.1274	0.0717358	32.057	0.892638	45.5373	0.0849215	29.3092	0.73639	54.9846	0.0717358	32.057
	6	3.00874	64.0404	0.0597456	25.1551	4.02421	52.6354	0.0551018	24.2164	1.35175	64.7264	0.0597456	25.1551	1.03732	51.3634	0.0551018	24.2164	6	3.39745	27.3116	0.0921037	4.27376	4.20699	33.7634	0.0915482	9.48998	1.28122	34.6128	0.0921037	4.27376	1.15354	28.8679	0.0915482	9.48998
	7	2.07365	59.1771	0.166366	23.3673	2.02673	63.1454	0.09767	24.0751	0.681512	49.3509	0.166366	23.3673	1.37537	52.9619	0.09767	24.0751	7	1.68671	50.7031	0.0918059	17.3312	1.94899	46.4824	0.0749551	17.371	1.53531	54.1876	0.0918059	17.3312	1.48531	49.272	0.0749551	17.371
	8	3.9173	26.0355	0.156834	17.0328	3.71539	41.3397	0.113992	22.1686	0.9732	33.9342	0.156834	17.0328	0.779723	39.6282	0.113992	22.1686	8	3.60324	27.3851	0.13224	15.3996	4.07214	36.8999	0.116496	22.097	1.38617	31.806	0.13224	15.3996	1.05259	35.6245	0.116496	22.097
	9	2.32564	24.2236	0.080374	5.13426	2.3294	28.4919	0.0905464	3.25334	0.779046	26.7265	0.080374	5.13426	0.574929	23.3931	0.0905464	3.25334	9	2.94302	36.1413	0.0906235	9.52897	2.99487	32.1998	0.0794585	11.7001	0.674657	35.7962	0.0906235	9.52897	0.699404	31.9763	0.0794585	11.7001
	Mean	3.03865	48.2356	0.0970734	22.636	3.06489	47.6866	0.0873607	23.0444	1.03981	47.3873	0.0970734	22.636	0.944481	45.5471	0.0873607	23.0444	Mean	3.17476	42.4219	0.0947142	16.2107	3.2202	42.8265	0.0767021	18.2476	1.33706	39.5613	0.0947142	16.2107	1.22478	39.9189	0.0767021	18.2476
	± SD	0.680101	14.626	0.0404466	8.86155	0.757951	13.2866	0.021997	9.66407	0.404771	13.1627	0.0404466	8.86155	0.305306	14.4431	0.021997	9.66407	± SD	1.04658	13.6594	0.0238655	11.3897	0.966284	12.4906	0.0191015	11.1354	0.361891	13.1992	0.0238655	11.3897	0.348009	12.9834	0.0191015	11.1354

## Sheet: Hallux T-A Measurements
Supplementary Table 2. Experimentally measured torque and corresponding metatarsophalangeal angle for each participant. Data used to fit individual active torque-angle relationship curves for the hallux.
Hallux Flexion Torque-Angle Data: Popliteal Fossa
	P1				P2				P3				P4				P5				P6				P7				P8				P9
	Visit 1		Visit 2		Visit 1		Visit 2		Visit 1		Visit 2		Visit 1		Visit 2		Visit 1		Visit 2		Visit 1		Visit 2		Visit 1		Visit 2		Visit 1		Visit 2		Visit 1		Visit 2
Measurement	Angle	Torque	Angle	Torque	Angle	Torque	Angle	Torque	Angle	Torque	Angle	Torque	Angle	Torque	Angle	Torque	Angle	Torque	Angle	Torque	Angle	Torque	Angle	Torque	Angle	Torque	Angle	Torque	Angle	Torque	Angle	Torque	Angle	Torque	Angle	Torque
1	24.6776	0.328884	16.3462	1.28429	66.4409	2.80586	7.8711	0.0906797	47.518	2.7853	32.8568	0.0122599	25.3542	1.11262	16.1027	1.82287	36.8059	0.943789	33.5681	0.866593	28.1613	0.00306606	11.6885	0.782257	24.2773	0.582104	14.2674	0.0336686	-8.69702	0.0966027	16.7545	0.0436532	-1.78494	0.0141233	-1.04884	0.17402
2	28.3325	1.28935	21.318	1.64212	47.1071	2.96728	19.7168	0.268763	7.7823	0.480051	33.7994	1.9307	27.6642	2.5593	22.0545	2.67062	41.3408	1.62196	36.208	1.34625	32.4778	0.0830572	16.3384	1.49933	22.2093	0.446039	21.0943	0.167629	-9.79928	0.189801	16.8415	0.938988	-2.5602	0.0301746	0.358725	0.642169
3	30.9501	1.73511	25.527	1.93763	29.1431	1.16913	25.0658	0.398797	6.88244	0.072549	38.4775	2.30512	32.9745	2.88811	26.5601	3.14183	41.9211	1.8511	39.3594	1.24228	36.9738	0.286312	21.6207	1.67552	12.7892	0.372958	17.2112	0.0334306	-10.3323	0.346031	22.6546	1.83688	-0.506077	0.280804	2.91241	0.92425
4	32.7788	2.09879	28.2453	2.44091	31.228	1.62737	26.8291	0.419101	0.720538	0.213174	39.8939	2.83982	36.3957	3.43793	23.1552	3.85596	46.0673	2.21661	44.2728	1.58131	35.1917	1.04391	25.1063	2.15279	45.5799	1.45956	26.8832	0.188365	-6.50294	0.984904	27.6514	2.51863	0.59836	0.462145	14.5781	1.62577
5	38.31	2.31274	34.1295	2.67984	28.9659	1.46456	31.8366	0.966788			44.0156	3.108	39.719	3.48783	25.2157	3.52321	47.5105	1.82309	46.1818	2.12768	33.8851	1.21098	29.7663	2.49616	46.5557	1.60935	35.3249	0.414367	-0.959929	1.13925	31.0151	2.69541	4.09308	0.64683	20.3923	1.91257
6	22.2055	0.0275196	41.838	2.64771	22.2232	0.994473	35.5701	1.2583			47.249	3.39171	20.8163	1.03562	32.3277	4.00252	49.7255	1.50694	53.329	2.30667	38.3293	1.3395	32.1281	2.84675	25.5136	0.303064	44.3231	0.744069	-1.49382	1.16455	32.1644	3.12946	8.08812	0.776197	25.2258	2.27246
7	51.7698	3.27116	40.6535	2.73406			41.471	1.94299			49.8464	2.86517	45.8726	3.72683	5.26348	1.29909	32.2418	0.181424	58.0715	2.95676	41.0186	1.80912	40.4089	3.4292	23.6976	0.511255	50.0988	1.31297	12.2484	1.66861	33.8535	3.4039	12.1293	1.2535	30.3429	2.20407
8	38.6651	1.93174	4.07558	0.0605126			48.7106	2.31372			54.3548	3.08734	46.1159	4.07378	14.1974	2.02673	23.5136	0.032673	40.6915	1.09898	43.8359	1.9207	19.6891	1.39967			55.8826	1.70679	14.0996	3.36369	36.6167	3.5616	17.1683	1.8254	31.0213	2.38528
9	53.9237	3.61628	10.7085	1.24594			22.6375	0.559465			57.6161	2.59568	50.28	4.12634	39.0946	3.94234	60.8179	2.05299	77.4036	2.81845	22.4495	0.149891	65.4921	3.62657			35.274	0.418149	10.7944	1.47796	37.3919	3.56403	22.722	2.33009	5.79015	0.239981
10	53.3846	3.6134	24.1779	2.11507			36.1707	1.21619			39.0587	1.53199			28.0138	3.21474	63.4244	2.8829	81.6303	3.03683	25.4608	0.669217							5.9913	0.663043	22.7818	1.1466	27.6589	2.19075
11											31.0002	0.973072									58.4193	2.55047							-10.7744	0.0814882	31.6091	2.31953	0.429922	0.00021057
12																					69.3092	3.06034							-3.69893	0.732028			6.22997	0.385892
Hallux Flexion Torque-Angle Data: Medial Malleolus
	P1				P2				P3				P4				P5				P6				P7				P8				P9
	Visit 1		Visit 2		Visit 1		Visit 2		Visit 1		Visit 2		Visit 1		Visit 2		Visit 1		Visit 2		Visit 1		Visit 2		Visit 1		Visit 2		Visit 1		Visit 2		Visit 1		Visit 2
Measurement	Angle	Torque	Angle	Torque	Angle	Torque	Angle	Torque	Angle	Torque	Angle	Torque	Angle	Torque	Angle	Torque	Angle	Torque	Angle	Torque	Angle	Torque	Angle	Torque	Angle	Torque	Angle	Torque	Angle	Torque	Angle	Torque	Angle	Torque	Angle	Torque
1	33.1528	0.253057	12.5864	0.0134936	42.1124	2.10835	33.8735	0.105905	22.3565	0.11286	34.4097	0.0746303	17.8594	0.130499	10.4637	0.0456826	45.4445	0.248983	38.3662	0.0169438	36.5905	0.0268486	24.1128	0.029982	22.5761	0.100372	14.3052	0.130722	1.95355	0.128095	15.3595	0.0199276	4.91149	0.0966627	4.79749	0.118414
2	37.9461	0.803892	12.2462	0.0151398	46.84	2.89092	38.7948	0.489858	40.505	0.5311	39.5428	0.268864	32.4603	0.505396	18.6688	0.960513	52.9266	0.438535	38.382	0.314113	45.0594	0.100876	27.1936	0.0339052	21.71	0.0971284	14.6395	0.132819	4.02753	0.144687	19.262	0.00904165	2.84541	0.0655543	12.2699	0.20817
3	37.8906	1.22914	17.9097	0.0316686	24.0707	0.849267	47.274	0.609801	45.8469	1.05242	43.0269	0.377766	32.4219	0.311355	22.3691	1.07504	57.6792	0.936207	47.6086	0.7722	45.2752	0.326782	30.0144	0.0709796	27.8149	0.133869	19.8226	0.203799	7.63028	0.208459	22.3092	0.0820114	13.1755	0.10951	16.0059	0.300503
4	36.0275	0.358809	20.5635	0.119156	-0.782344	0.420988	53.8481	0.895967	48.843	1.53461	46.0306	0.499216	38.097	0.70114	31.4929	0.640457	57.7927	0.896961	55.241	0.877264	52.0115	0.431293	34.1757	0.179605	30.9324	0.177054	24.2652	0.299852	12.6143	0.252977	23.3828	0.202248	9.73098	0.269301	19.5304	0.520964
5	33.8858	0.309561	25.0244	0.319308	53.6298	2.0182	59.6983	0.935912			50.9092	0.496331	44.0002	0.343471	-8.25128	0.021994	53.6111	0.4127	51.1309	1.16553	58.039	1.12841	37.4083	0.288896	35.8964	0.235695	34.4841	0.441121	17.3964	0.398227	29.8118	0.411495	24.1404	0.648915	23.4966	0.50725
6	41.8186	0.19356	36.5391	0.440609	61.8055	1.5705	41.5415	0.328143			50.9853	0.823438	50.3622	0.115327	12.9177	0.463342	55.6899	0.47907	59.8978	1.24424	56.8462	0.689189	40.5998	0.426375	42.4437	0.437638	39.1329	0.610081	21.5453	0.758047	36.1679	0.534323	20.0401	0.96491	28.5176	0.438357
7	52.6288	0.424942	38.6159	0.64856	65.1114	2.2299	41.4557	1.04882			57.6963	0.676029			41.0332	0.514298	64.193	0.641717	42.8173	0.161407	71.6573	0.853111	44.656	0.709036	46.5128	0.709048	43.1656	1.21086	26.466	0.929187	37.5712	0.83379	32.0739	0.508887	33.3575	0.124695
8	57.9737	0.329526	44.4218	0.559338	68.1745	2.25712	52.8267	0.841038			37.6786	0.204125					70.2453	0.811513	60.1101	1.12191			52.0462	1.04701	52.3689	0.665787	51.5409	1.33123	-2.46743	0.10068	45.6488	0.357153	37.3591	0.603976	10.8032	0.196973
9			12.9057	0.00892148															72.9552	1.11818			11.9535	0.0223209	58.0741	0.342434	5.01729	0.0203328	22.7101	0.335372	45.9194	0.463959	0.100259	0.0234838	22.8106	0.622815
10			29.7689	0.212281															76.6809	1.34636			60.5618	0.402722	26.5843	0.0866926					29.786	0.185231	14.0761	0.071948

## Sheet: Lesser Digits T-A Measurements
Supplementary Table 3. Experimentally measured torque and corresponding metatarsophalangeal angle for each participant. Data used to fit individual active torque-angle relationship curves for the lesser digits.
Lesser Digits Flexion Torque-Angle Data: Popliteal Fossa
	P1				P2				P3				P4				P5				P6				P7				P8				P9
	Visit 1		Visit 2		Visit 1		Visit 2		Visit 1		Visit 2		Visit 1		Visit 2		Visit 1		Visit 2		Visit 1		Visit 2		Visit 1		Visit 2		Visit 1		Visit 2		Visit 1		Visit 2
Measurement	Angle	Torque	Angle	Torque	Angle	Torque	Angle	Torque	Angle	Torque	Angle	Torque	Angle	Torque	Angle	Torque	Angle	Torque	Angle	Torque	Angle	Torque	Angle	Torque	Angle	Torque	Angle	Torque	Angle	Torque	Angle	Torque	Angle	Torque	Angle	Torque
1	21.3136	0.148901	6.90208	0.845743	28.6823	0.890156	17.4835	0.274276	50.9504	3.21715	36.5563	0.597838	3.95233	2.07005	0.662661	1.82738	23.194	0.0214894	29.9705	0.0280556	11.1597	1.2827	12.4936	1.40978	48.4563	1.58747	19.9161	0.0920596	0.0989323	0.115022	25.1691	1.50297	3.58776	0.0631521	0.422708	0.0318313
2	22.5921	1.27945	8.98933	1.23043	33.8567	1.66118	21.9152	0.529083	53.5619	4.11945	42.6049	0.747846	6.70542	1.67634	5.71572	2.68088	29.7925	0.00790907	31.2771	0.369464	12.4816	1.82324	13.5709	2.12535	54.2758	1.687	19.7346	0.157429	4.95891	0.819719	26.4454	2.01945	3.8969	0.319828	1.72346	0.389853
3	27.9265	1.98264	13.8698	1.7512	24.3189	0.384492	21.5683	0.793905	21.1207	0.538575	42.4253	1.14328	11.227	2.45049	9.01296	3.33369	33.2267	0.275627	37.1547	0.955051	15.8991	2.10891	16.1739	2.64738	19.8125	0.145062	24.0098	0.855465	6.37387	1.43931	27.1545	2.50874	5.26158	0.657158	9.63641	1.03769
4	32.3038	2.48019	18.4593	2.32425	24.5591	0.907052	28.099	1.21131	14.1923	0.326124	48.1322	1.32441	12.0999	2.97367	12.9721	3.58148	36.2651	0.841636	40.4437	0.66325	17.2179	2.16636	19.0405	3.15144	35.1457	1.01833	30.0306	1.11268	8.39521	1.85568	29.8024	3.13007	6.74674	0.903785	14.8741	1.40234
5	34.3989	2.95947	23.3973	2.85679	31.1856	1.11273	34.4448	1.54761	13.817	0.0275009	51.0598	1.61676	14.5922	3.38211	16.0366	4.11154	39.1725	0.809084	48.0906	1.72953	19.6091	2.55193	22.8835	3.22618	41.7222	1.49049	33.7157	1.36679	11.4342	2.17123	34.6141	3.66579	8.33082	1.11688	22.1577	1.80254
6	36.923	2.97173	30.4183	3.83895	33.5982	1.27023	38.8762	1.98154			54.4449	2.47011	16.8476	3.57489	18.1899	4.00989	41.0921	1.2136	52.9642	1.90952	21.3915	3.02851	27.7734	3.60952			48.5108	1.83915	14.1185	2.47472	37.8276	4.14002	12.9894	1.25229	27.4726	2.54861
7	42.604	2.83488	12.1212	0.966885	35.0828	1.50695	46.3779	2.35376			60.2639	2.53954	-4.59124	0.743627	19.9551	4.09615	45.1573	1.57661	56.3113	2.46107	24.4337	3.33103	28.3809	3.93518			58.3099	1.56675	17.2696	2.79925	40.4241	3.61485	18.0937	1.60929	26.8687	3.02159
8	45.0491	3.20431	19.3976	2.0369			28.1307	0.410445			74.6674	1.97828	30.8482	3.68592	-7.40367	0.827786	17.9869	0.0196005	39.1599	0.343407	32.2297	2.9614	35.1872	4.0065					20.9773	3.13165	24.443	1.40073	25.9618	2.11408	33.4889	3.12555
9	47.8662	3.40165	39.337	4.09067			66.2992	1.80283			80.8363	1.35847			25.5927	3.43538	57.552	1.05219	48.2946	1.29218	1.79693	0.685962	41.6414	3.78274					24.9968	3.48713	19.9559	0.414997	28.8457	2.6204	16.5223	0.978617
10	52.9581	3.9344	45.8127	4.26084											33.5432	4.28039	46.9407	0.706143	63.6873	1.20624			48.6894	1.54908					28.2843	3.77091			36.1795	2.82069	21.2593	2.22804
11																			71.9665	0.531113			55.8541	0.512294					7.29752	1.44761			32.9858	3.03272	33.2409	2.80044
12																													7.71992	1.99675			10.7326	0.344687
13																																	21.4342	1.23683
Lesser Digits Flexion Torque-Angle Data: Medial Malleolus
	P1				P2				P3				P4				P5				P6				P7				P8				P9
	Visit 1		Visit 2		Visit 1		Visit 2		Visit 1		Visit 2		Visit 1		Visit 2		Visit 1		Visit 2		Visit 1		Visit 2		Visit 1		Visit 2		Visit 1		Visit 2		Visit 1		Visit 2
Measurement	Angle	Torque	Angle	Torque	Angle	Torque	Angle	Torque	Angle	Torque	Angle	Torque	Angle	Torque	Angle	Torque	Angle	Torque	Angle	Torque	Angle	Torque	Angle	Torque	Angle	Torque	Angle	Torque	Angle	Torque	Angle	Torque	Angle	Torque	Angle	Torque
1	28.7616	0.225205	16.4789	0.147869	38.8679	0.638883	20.1538	0.223197	38.3882	0.259663	41.5944	0.59704	-4.94457	0.253071	2.1601	0.265788	23.2693	0.0313261	28.6507	0.035549	11.5906	0.0227807	5.53175	0.0359386	17.7976	0.10619	7.96073	0.0329038	14.0192	0.0781444	19.2595	0.23724	5.45311	0.0722859	12.9136	0.0170539
2	29.8795	0.357901	16.375	0.397828	17.7475	0.576784	24.5313	0.21458	44.6129	0.910705	45.6134	0.996889	2.56449	1.33096	8.23256	0.744019	23.3586	0.0313225	28.6561	0.0973158	10.0238	0.0313687	6.90896	0.0413514	14.9821	0.245465	14.1959	0.0253402	13.7716	0.186144	22.9893	0.503782	9.6776	0.0683806	21.8612	0.606209
3	33.681	0.580001	22.4254	0.538077	17.9135	0.639879	29.4444	0.415842	51.7554	1.76996	50.8888	1.06105	7.51866	1.16848	11.3193	1.66232	29.0419	0.157214	36.7335	0.183011	14.3205	0.207339	5.76529	0.122033	21.2174	0.485411	10.2785	0.0488667	16.9782	0.388649	28.0732	0.835822	11.2789	0.0954132	24.6893	0.453404
4	35.1423	0.802461	25.1586	0.783782	13.7345	0.435331	34.3982	0.699787			54.7284	1.36534	12.3936	1.69413	19.708	1.71906	34.7106	0.501287	39.6847	0.473473	15.9316	0.524036	10.8558	0.194897	23.8002	0.552222	13.828	0.109907	18.588	0.450468	31.0896	0.876055	20.2066	0.175958	27.895	0.759602
5	39.7527	0.95931	30.6302	0.952157	32.4491	1.94399	41.2639	1.36944			49.2792	1.10982	6.69566	1.24243	23.4901	1.05908	39.2688	0.797709	47.6406	0.58108	21.538	0.551955	13.1356	0.39974	26.3385	0.77178	19.8771	0.225311	22.0643	0.636117	32.9	1.03986	26.7134	0.346385	34.1042	0.56251
6	57.0389	1.05207	38.4879	1.15955			47.8815	1.40861			70.1968	1.29467	7.9869	1.28355	30.7809	1.0599	41.9416	0.940858	55.5937	0.638196	24.6486	0.688088	17.8008	0.525422	32.3893	0.883076	24.0916	0.393266	25.057	0.938469	37.7842	0.867029	30.5722	0.50591	37.6176	0.757063
7	59.8424	1.21994	47.8325	0.955085			25.4558	0.142909							34.9716	0.557387	44.1759	0.917401	57.0675	0.964643	27.2674	0.431798	21.1701	0.822488	34.5362	1.07515	31.3702	0.35832	28.1422	1.20776	41.791	0.932545	37.4865	0.507246	15.1126	0.0761627
8	63.7351	1.24746					53.964	0.473739							38.494	0.201239	51.3209	0.445137	51.8608	0.492686	29.4073	0.720622	23.9905	1.04033	41.1074	1.14711	38.772	0.881262	32.0568	1.38929	46.2653	0.431565	39.833	0.897531	22.8469	0.240325
9																	56.4808	0.806713	28.9209	0.00551317	38.2842	1.34091	28.2494	1.13931	46.871	1.52868	52.8124	1.45601	34.2623	1.30224	30.6573	0.720832	43.154	0.187588	36.1402	0.530215
10																			39.8415	0.382164			34.2118	0.972468			59.7011	0.676446	17.9691	0.133452			40.7435	0.50044
11																			60.9398	0.63148									14.4659	0.0464445
12																			67.7729	0.163187									20.151	0.336659

## Sheet: Passive T-A Data
Supplementary Table 4. Experimentally measured passive torque and corresponding metatarsophalangeal angle for each participant. Data used to fit individual passive torque-angle relationship curves for the hallux.
Passive Hallux Flexion Torque-Angle Data
	P1				P2				P3				P4				P5				P6				P7				P8				P9
	Visit 1		Visit 2		Visit 1		Visit 2		Visit 1		Visit 2		Visit 1		Visit 2		Visit 1		Visit 2		Visit 1		Visit 2		Visit 1		Visit 2		Visit 1		Visit 2		Visit 1		Visit 2
Measurement	Angle	Torque	Angle	Torque	Angle	Torque	Angle	Torque	Angle	Torque	Angle	Torque	Angle	Torque	Angle	Torque	Angle	Torque	Angle	Torque	Angle	Torque	Angle	Torque	Angle	Torque	Angle	Torque	Angle	Torque	Angle	Torque	Angle	Torque	Angle	Torque
1	21.157	0.001	20.3907	0.001	20.8878	0.001	25.6327	0.001	33.2158	0.001	35.1884	0.001	22.2424	0.001	17	0.001	35.5317	0.001	35.4748	0.001	25.1551	0.001	24.2164	0.001	23.3673	0.001	24.0751	0.001	17.0328	0.001	22.1686	0.001	5.13426	0.001	3.25334	0.001
2	23.5584	0.000358772	20.7098	0.026252	55.3233	1.68639	27.4651	0.0343435	40.6912	0.166216	36.4915	0.019635	44.82	0.62018	22.0918	0.197112	37.7702	0.0446742	37.4285	0.0206071	32.1199	0.0437076	27.1288	0.0450961	28.0875	0.0418408	34.4312	0.238262	28.0568	0.329881	22.7043	0.0445283	13.0168	0.0658115	4.68847	0.046275
3	33.3406	0.182109	25.0553	0.128093	63.3014	1.92747	26.0553	0.0401286	45.7239	0.862245	39.6234	0.0139416	26.2588	0.0271755	30.3699	0.543487	38.3714	0.0441945	38.6076	0.0218602	37.5349	0.0241917	30.0656	0.0537195	36.0462	0.0641766	39.1697	0.37247	36.3414	0.936351	23.7305	0.0600595	9.58876	0.0819405	15.4911	0.224786
4	26.6314	0.00828693	36.7153	0.508051	63.623	2.69205	34.1971	0.0087016	49.0542	0.546889	43.1353	0.126776	47.2762	0.91294	29.931	0.575181	43.7004	0.0131287	44.0398	0.049861	45.2549	0.23973	34.8542	0.065705	42.7278	0.137779	46.4178	0.81374	25.5182	0.0926729	32.4872	0.210021	24.1456	0.405176	18.6466	0.566137
5	36.1594	0.375325	38.7158	0.751775	65.3921	3.20109	38.7345	0.320497			46.101	0.220692	47.6851	0.991888	34.901	0.340763	44.8892	0.0781315	53.2739	0.203247	52.4781	0.392016	39.188	0.0987407	49.3537	0.269121	56.7674	0.997152	17.9239	0.0860323	39.2973	0.398539	31.8814	0.450702	24.0822	0.682323
6	35.6364	0.303432	29.8941	0.091652	66.3104	2.16405	47.4156	0.587904			51.8213	0.365554	51.496	1.17255	18.8389	0.12646	53.6727	0.295389	57.1068	0.431581	57.7754	0.595757	43.8092	0.275861	41.0739	0.0338997	25.6001	0.0184906			25.0062	0.127053	37.7519	0.717564	28.6687	0.98533
7	44.2057	0.425749	21.8317	0.0634797	55.3181	0.798184	54.7246	0.928337			54.6367	0.601169			20.1302	0.203321	62.6546	0.550667	59.9639	0.527174	25.3615	0.000831948	49.0795	0.445889	26.594	0.0266257	27.2112	0.00791219			29.0904	0.0827446	14.0579	0.0340531	11.2899	0.0331646
8	41.6828	0.0154855	26.0896	0.0829022	29.1682	0.605549	60.0055	1.41106			60.1002	0.945412			25.3618	0.279106	56.4649	0.293146	45.0205	0.0228317	28.4478	0.015745	25.6305	0.117261	26.7303	0.0523148	35.7629	0.00595227			31.9834	0.283311	8.46729	0.0433899	23.1816	0.683533
9	21.5428	0.0256675	45.0125	0.997439	32.9987	0.755241	30.0348	0.0687578			37.696	0.0214648			29.991	0.691817	57.5798	0.263992	63.3499	0.668556	32.8463	0.0273864	63.4736	0.586155	29.5843	0.0599802	47.0779	0.108373			35.558	0.561497	6.09025	0.0142112	18.5774	0.483319
10	26.6759	0.189025	26.6191	0.103531			43.1736	0.28915			38.0398	0.0282947			32.7872	0.921017	68.941	0.485278	74.4894	0.683014	37.3289	0.0683588	66.8961	0.772042	49.4429	0.324328	53.9932	0.565838			36.9336	1.04597			22.0677	0.639139
11	22.8131	0.0687103					49.4949	0.642688			37.9353	0.0705829			31.2353	0.49564	74.6464	0.79921	77.9876	0.895984	37.2931	0.0528981			55.4234	0.776205	58.2819	1.26098			42.6274	1.33704			26.2833	0.965613
12	52.9535	1.0046					54.8201	0.872604			43.4926	0.328417			34.2863	0.815347	38.9885	0.0232847	44.0203	0.0877987	41.2496	0.126517			23.7098	0.0289966	25.9926	0.0160288			45.1335	1.54496			29.7038	1.23957
13	39.9748	0.210946					32.7804	0.0600755			47.1699	0.58295					36.649	0.0202428	49.1294	0.14991	46.5844	0.231315			44.6981	0.051547	36.5078	0.00248669			45.5182	1.28639			32.3965	1.34029
14	54.3812	1.14265					39.737	0.166267			52.0862	0.595189					44.3056	0.0863065	53.8016	0.306705	50.3885	0.367868									29.7377	0.123373			5.76665	0.0411176
15	55.1017	1.03356					47.1797	0.721764			55.9703	1.08637					49.3537	0.243117	58.1412	0.507675	53.7344	0.493605									32.5287	0.481784			26.1102	0.646596
16							41.1975	0.217581			39.2773	0.0386146					48.758	0.210759	41.903	0.0438718	32.2688	0.00658111
17																	56.2749	0.183661	80.7114	0.955819	72.8103	1.03846
18																	65.98	0.505902
19																	66.143	0.500368
20																	67.9074	0.630141
Supplementary Table 5. Experimentally measured passive torque and corresponding metatarsophalangeal angle for each participant. Data used to fit individual passive torque-angle relationship curves for the lesser digits.
Passive Lesser Digits Torque-Angle Data
	P1				P2				P3				P4				P5				P6				P7				P8				P9
	Visit 1		Visit 2		Visit 1		Visit 2		Visit 1		Visit 2		Visit 1		Visit 2		Visit 1		Visit 2		Visit 1		Visit 2		Visit 1		Visit 2		Visit 1		Visit 2		Visit 1		Visit 2
Measurement	Angle	Torque	Angle	Torque	Angle	Torque	Angle	Torque	Angle	Torque	Angle	Torque	Angle	Torque	Angle	Torque	Angle	Torque	Angle	Torque	Angle	Torque	Angle	Torque	Angle	Torque	Angle	Torque	Angle	Torque	Angle	Torque	Angle	Torque	Angle	Torque
1	17.2825	0.001	15.9918	0.001	18.7338	0.001	18.9804	0.001	35.2993	0.001	36.4431	0.001	-1.2617	0.001	0.0977555	0.001	29.3092	0.001	32.057	0.001	4.27376	0.001	9.48998	0.001	17.3312	0.001	17.371	0.001	15.3996	0.001	22.097	0.001	9.52897	0.001	11.7001	0.001
2	22.218	0.0198713	16.7447	0.00484616	39.9441	1.85995	20.5078	0.00268397	38.1549	0.179203	41.6524	0.10321	4.65618	0.204208	1.80998	0.10202	36.6625	0.0730599	36.8173	0.0611298	11.6442	0.0298391	12.7037	0.0464469	23.2496	0.0686559	20.0602	0.00367499	16.8275	0.107375	23.0391	0.100532	9.64497	0.0173965	12.9343	0.0829092
3	28.8452	0.397805	17.9825	0.0270924	18.8163	0.0692141	19.7545	0.00305458	48.1955	0.401411	46.8174	0.416564	2.09636	0.121474	2.33964	0.102959	48.2063	0.088126	39.5717	0.102077	10.0112	0.0243215	17.8021	0.0865541	27.4419	0.0646851	24.6679	0.0291852	18.5424	0.1194	28.4371	0.310089	11.1317	0.0322672	11.7598	0.0355688
4	30.0893	0.237827	22.4965	0.0562985	18.985	0.00996504	25.9211	0.0220296			53.8129	0.525747	5.38126	0.20008	18.5824	0.519698	48.3567	0.0917579	48.6386	0.292111	14.4897	0.0564689	21.5269	0.218339	27.5396	0.107897	32.2141	0.0126113	22.0888	0.21623	32.4581	0.461415	11.214	0.0404107	17.7389	0.184967
5	33.94	0.507179	26.4069	0.263723	39.8417	2.10627	27.0132	0.0948784			56.2841	1.00556	29.3919	1.54816	23.7419	0.598507	52.2534	0.671599	55.6981	0.473267	17.7526	0.165915	22.9889	0.41024	34.0523	0.138308	41.2365	0.249769	25.3045	0.372905	34.4182	0.559542	26.7197	0.0620674	22.1803	0.293662
6	50.6562	0.575526	30.6772	0.554903	34.249	0.567242	32.2347	0.296322			50.1263	0.528954			31.2331	0.861648	56.4448	1.04353	58.8834	0.832171	21.7095	0.250656	28.9483	0.452567	37.2413	0.281938	59.3385	0.752363	28.6595	0.553783	38.831	0.70426	30.4865	0.125221	24.9446	0.357185
7	57.1856	1.06003	38.6016	0.693811	31.7437	1.34693	42.207	0.829902			70.3746	2.28566			30.0539	0.930709	32.9847	0.181996	41.0454	0.0635184	25.2513	0.402373	35.4754	0.475337	42.2892	0.418191	32.5176	0.0441852	32.7177	0.962295	42.0405	1.02901	37.4338	0.188444	27.4835	0.478781
8	59.8811	1.26155	25.7521	0.00977624	19.1962	0.171532	51.1245	0.856177			37.9908	0.0501418			1.10361	0.020181	35.6265	0.117776	61.1331	0.561763	27.5977	0.158094	13.3518	0.00101213	33.9882	0.0434334	19.9192	0.0527606	34.7328	1.057	33.0378	0.193876	50.686	0.661697	34.3024	0.684145
9	64.0094	1.44375	47.8797	0.469669	21.8289	0.377827	20.9578	0.0311067			43.0227	0.0661289			1.07585	0.0178606	37.8804	0.0913732	36.7165	0.10139	30.3988	0.389443	13.2604	0.000986662	20.2657	0.0325872	19.7939	0.0528737	17.9415	0.0706513	26.7359	0.157511	41.02	0.242706	37.621	0.923101
10	25.4231	0.319869	18.8374	0.170068	24.6049	0.692363	21.671	0.0670977			45.9609	0.220505			6.72442	0.0992424	40.2185	0.283945	40.2189	0.0780218	39.7958	1.09912	13.9418	0.0296705	30.6591	0.0390518	21.0152	0.0812543	20.2106	0.100107	26.3188	0.145288	12.4924	0.0765169	15.1802	0.0242001
11	42.4245	0.267453	19.8861	0.0366676	27.443	0.830088	31.2657	0.242596			50.6864	0.605352			6.78553	0.279966	52.9242	0.540822	47.1803	0.5297	14.0215	0.587422	16.9531	0.076363	33.782	0.0415892	23.6697	0.0758339			27.0537	0.046324	16.2385	0.0417868	37.2109	0.661671
12	44.8809	0.517338	45.8613	0.5611	29.1519	1.19145	35.1944	0.538829			55.4753	0.85629			13.5933	0.566215	46.9973	0.308919	52.3265	0.697703	11.4402	0.0012819	19.5192	0.16893	38.4634	0.0599751	32.6099	0.173214			27.8458	0.22878			14.6635	0.155511
13	47.6398	0.691051			34.3129	1.5958	44.186	0.723689							19.0755	0.664342	49.3521	0.152335	55.7695	1.00698	12.7305	0.0213446	23.5478	0.14384	43.2028	0.0746182	38.975	0.0821904			30.091	0.564311			22.3018	0.27861
14	52.7998	0.91601					27.1755	0.0944433							26.4976	1.02031	63.0306	1.00506	35.1803	0.0371967	17.3547	0.0357049	28.5599	0.463993	43.463	0.0821611	59.8189	0.585186			34.6074	1.06413			12.165	0.0982265
15							67.3065	1.92866							33.9568	1.46137			47.9216	0.32869	18.3487	0.00814071	31.7948	0.490223	48.6567	0.208205	25.7746	0.0053044			38.9072	1.4433			33.5854	0.964389
16															31.1944	1.24873					20.4587	0.136802	36.5284	0.765422	52.2023	0.575563					42.108	1.64696
17																					21.9545	0.288756	42.8581	1.30947	18.3067	0.0320317					25.4121	0.19276
18																					27.783	0.486427			31.5368	0.0606054
19																					33.1177	0.551107			38.2704	0.182629
